# Supplementary material for: Effects of 90 Min Napping on Fatigue and Associated Environmental Factors among Nurses Working Long Night Shifts: A Longitudinal Observational Study
Source: Int J Environ Res Public Health. 2022 Aug 1;19(15):9429. doi: 10.3390/ijerph19159429 (PMC9367999; doi:10.3390/ijerph19159429)
Supplement: Supplementary file 1 [file ijerph-19-09429-s001.zip]

Archive with 1 entries (1 files):
- ijerph-1780481-supplementary.pdf
